# Supplementary material for: To Predict Anti-Inflammatory and Immunomodulatory Targets of Guizhi Decoction in Treating Asthma Based on Network Pharmacology, Molecular Docking, and Experimental Validation
Source: Evid Based Complement Alternat Med. 2021 Dec 20;2021:9033842. doi: 10.1155/2021/9033842 (PMC8712140; doi:10.1155/2021/9033842)
Supplement: Supplementary Materials — Supplementary Material Table S1: 134 active compounds from TCMSP database and literature in Guizhi Decoction. Supplementary Material Table S2: drug targets information of different ingredients in Guizhi Decoction. Supplementary Material Table S3: target information at the intersection of drug targets and disease targets. Supplementary Material Table S4: core gene information filtered according to the “betweenness,” “closeness,” and “degree” values. Supplementary Material Table S5: details of the known ligand of the top targets. [file 9033842.f1.zip]

Archive with 5 entries (5 files):
- 9033842.f1/Supplementary Material Table S1 (1).docx
- 9033842.f1/Supplementary Material Table S2 (1).docx
- 9033842.f1/Supplementary Material Table S3 (1).docx
- 9033842.f1/Supplementary Material Table S4 (1).docx
- 9033842.f1/Supplementary Material Table S5.docx
